# Supplementary material for: Acute Quetiapine Intoxication: Relationship Between Ingested Dose, Serum Concentration and Clinical Presentation—Structured Literature Review and Analysis
Source: J Xenobiot. 2024 Oct 18;14(4):1570–94. doi: 10.3390/jox14040085 (PMC11503392; doi:10.3390/jox14040085)
Supplement: Supplementary file 1 [file jox-14-00085-s001.zip]

Archive with 6 entries (6 files):
- Supplementary Figure S1. Toxicodynamic parameters - case distribution by dose.jpg
- Supplementary Figure S2. Toxicodynamic parameters - case distribution by concentration.jpg
- Supplementary Figure S3. Toxicodynamic parameters - Probabilities with quetiapine dose below and above 3 g.png
- Supplementary Figure S4. Toxicodynamic parameters - Probabilities with quetiapine concentration below and above 2 mgl.png
- Supplementary Table S1 - Dose and peak concentration data for toxicodynamic paramaters.xlsx
- Supplementary Table S2 - Toxicodynamic parameters - Logistic regression results.xlsx
