# Supplementary material for: Acute Quetiapine Intoxication: Relationship Between Ingested Dose, Serum Concentration and Clinical Presentation—Structured Literature Review and Analysis
Source: J Xenobiot. 2024 Oct 18;14(4):1570–94. doi: 10.3390/jox14040085 (PMC11503392; doi:10.3390/jox14040085)
Supplement: Supplementary file 1 [file jox-14-00085-s001.zip › Supplementary Table S1 - Dose and peak concentration data for toxicodynamic paramaters.xlsx]

## Sheet: List2
Quetiapine Dose (g)
	Death	GCS 3-8	GCS 9-14	GCS 15	ICU	no ICU	intubation	no intubation	tachycardia	no tachycardia	hypotension	no hypotension	vasopressors	no vasopressors	QTc prolongation	no QTc prolongation	QRS prolongation	no QRS prolongation	arrhythmia	no arrhythmia	heart block	no heart block	seizures	no seizures	rhabdomyolysis	no rhabdomyolysis	agitation	no agitation	delirium	no delirium	hypokalemia	no hypokalemia	acidosis	no acidosis	hyperglycaemia	no hyperglycaemia
median	15	12	6	1.55	11.25	2.4	12	6	12	6	10	6	12	9	11.8	8.7	12	9	11	9.85	9.85	11.325	15	9.35	12	10.625	12	9.85	12	10	9.65	9	11	9	16.5	9
min	9	0.85	0.25	0.675	0.25	0.675	0.25	0.675	0.25	0.675	0.25	0.675	2	0.25	1.2	0.25	2	0.25	1.2	0.25	1	0.25	0.25	0.675	1.2	0.25	1.25	0.25	2	0.25	0.75	0.675	4	0.25	4	0.675
max	36	48	36	24.4	36	24.4	48	36	48	36	48	36	48	48	48	36	48	48	24	48	36	48	48	48	36	48	36	48	30	48	30	36	36	48	36	36
IQR1	11.4	6.15	4.6	1.2	4.6	1.3625	7.65	2	4.7	2.1	5.55	2.4	8.7	3	5.6875	3	9.5	3	7	4.05	4.3125	4.275	6.3	3	9.075	4.15	6.2375	3	8.7	3	4.1875	3	8.75	2.4	11	3
IQR3	21	20	20	2.725	20	7.5	20	12	18	9	19.5	15	20	15	20	15	22	15	18	16.5	20	17.25	24	15	17.25	18	20	15	20	15	12	16.25	20	15	27	12.5
mean	17.8286	14.4784	7.63167	5.39583	13.0574	5.44375	15.1984	8.47704	13.2617	7.63026	13.4231	9.93476	15.6207	10.8997	14.5012	10.0676	15.5211	11.1093	11.82	12.0059	12.7937	12.4609	16.8648	11.0418	14.75	12.6509	12.7857	11.9458	13.5269	11.9521	9.94722	11.7112	15.5	10.8767	19.125	10.6371
SD	9.46603	10.8328	6.01069	9.34468	9.75042	6.34459	11.1034	7.96853	10.5728	8.30994	11.3401	9.49598	11.2288	9.93665	12.0692	8.73377	11.5884	9.73707	7.55216	10.3287	10.9494	10.3757	12.3045	9.41703	10.1533	10.8882	8.73677	10.9677	8.19707	10.7187	7.596	10.3337	10.4781	10.0948	12.0409	9.38275
Quetiapine peak serum concentration (mg/l)
median	13.39	4.0385	2.19	1.38	3.22	0.66	4.625	2.374	4.22	2.4	5.925	2.44	4.5	2.464	6.38	2.44	4.5	3	3.525	3.14	4.61	2.765	7.3	2.44	1.221	4.0385	2.46	4.22	3.745	3.5785	6.38	3	3.61	3.68	9.54	3.07
min	2.2	0.03	0.047	1.38	0.042	0.03	0.042	0.03	0.042	0.03	0.042	0.03	0.945	0.03	0.042	0.03	0.945	0.03	0.042	0.03	0.042	0.03	0.945	0.03	0.03	0.042	0.042	0.03	0.804	0.03	1.55	0.03	0.042	0.03	1.55	0.03
max	38	38.35	7.1	1.38	38.35	1.824	38.35	38	38.35	25.6	38.35	38	38.35	38	38.35	38	38.35	38	20.01	38.35	24.2	38.35	38	38.35	24.2	38.35	22	38.35	20.01	38.35	38	38.35	25.6	38.35	38	38.35
IQR1	5.2	2.2365	1.19275	1.38	2.2505	0.08025	2.8525	1.26	1.837	1.38	2.3985	1.14	2.78	1.4225	3.3	1.375	2.45	1.465	2.43	1.68	3.0875	1.67	4.27	1.55	0.0585	1.775	1.037	1.812	2.5075	1.725	3.14	1.8	2.374	1.765	3.7585	2.104
IQR3	18.225	7.12525	3.9875	1.38	6.97475	1.635	15.925	4.65	8.085	3.07	13.2525	4.27	17	6.4325	18	5.085	18.3	6.4895	7.875	7.0095	16.445	7.04425	20.01	4.8	7.8305	7.6425	4.8	10.685	6.52	8.3275	7.3	7.079	18	7.273	16.585	7.0095
mean	14.2429	7.32681	2.617	1.38	6.80956	0.836833	9.12974	4.14415	7.82253	4.54444	8.76559	5.30138	9.32276	5.71776	9.6849	5.38903	10.2277	5.65482	6.80525	6.5713	8.83443	6.78574	11.966	4.71586	6.668	7.85377	4.49286	8.43494	5.24425	7.82074	10.0222	5.97979	9.44892	7.09867	12.7505	6.34765
SD	11.1306	8.80566	1.99562	NA	8.46257	0.860273	9.17564	7.15436	9.22083	7.95758	9.10302	8.8417	9.7073	8.07375	9.98731	8.32036	11.05	7.96591	7.67031	8.87833	8.09063	9.35359	10.1519	7.00561	9.68971	9.68971	5.92282	9.87041	5.13959	9.70071	11.8343	7.95262	9.35901	9.44219	12.3848	8.40235
