# Supplementary material for: Acute Quetiapine Intoxication: Relationship Between Ingested Dose, Serum Concentration and Clinical Presentation—Structured Literature Review and Analysis
Source: J Xenobiot. 2024 Oct 18;14(4):1570–94. doi: 10.3390/jox14040085 (PMC11503392; doi:10.3390/jox14040085)
Supplement: Supplementary file 1 [file jox-14-00085-s001.zip › Supplementary Table S2 - Toxicodynamic parameters - Logistic regression results.xlsx]

## Sheet: List1
				OR	95% C.I. for OR		Sig.	Omnibus test - Model (Sig.)	Hosmer and Lemeshow test (Sig.)
					Lower	Upper
Intensive Care Unit admission	ICU admission vs. dose (continuous)		dose (g)	1.142	1.041	1.252	0.005	<0.001	0.135
			constant	0.99			0.981
	ICU admission vs. peak concentration (continuous)		peak c (mg/l)	4.26291	1.22188	14.8725	0.0229489	<0.001	0.996
			constant	0.358083			0.288032
	ICU admission vs. dose (categorical; cat. 1: dose ≤3 g; cat. 2: 3 g <dose ≤8 g; cat. 3: dose >8 g)		dose ≤3 g (ref.)				0.00100515	<0.001	1
			3 g <dose ≤8 g	5.90909	1.06083	32.9151	0.042626
			dose >8 g	9.45455	2.76783	32.2955	0.000338008
			constant	0.846154			0.68344
	ICU admission vs. peak concentration (categorical)		Logistic regression not performed (all patients with concentration >2 mg/l were admitted to the ICU).
intubation	intubation vs. dose (continuous)		dose (g)	1.08248	1.03123	1.13627	0.0013618	<0.001	0.044
			constant	0.531569			0.0517983
	intubation vs. peak concentration (continuous)		peak c (mg/l)	1.09954	1.00282	1.20558	0.043391	0.014	0.304
			constant	0.711247			0.341644
	intubation vs. dose (categorical; cat. 1: dose ≤2 g; cat. 2: 2 g <dose ≤4 g; cat. 3: dose >4 g)		dose ≤2 g (ref.)				0.00124422	<0.001	1
			2 g <dose ≤4 g	2.66667	0.463196	15.3523	0.272101
			dose >4 g	9.5	2.52147	35.7926	0.000879391
			constant	0.214286			0.0154656
	intubation vs. peak concentration (categorical; cat. 1: peak c ≤3 mg/l; cat. 2: 3 mg/l <peak c ≤8 mg/l; cat. 3: peak c >8 mg/l)		peak c ≤3 mg/l				0.0078988	0.001	1
			3 mg/l <peak c ≤8 mg/l	3.5	1.07438	11.402	0.0376155
			peak c >8 mg/l	22	2.4427	198.141	0.00584464
			constant	0.5			0.0895348
tachycardia	tachycardia vs. dose (continuous)		dose (g)	1.07879	1.00364	1.15956	0.0395313	0.017	0.251
			constant	1.99479			0.0853087
	tachycardia vs. peak concentration (continuous)		peak c (mg/l)	1.06033	0.941385	1.1943	0.334559	0.262	0.524
			constant	3.69165			0.00533318
	tachycardia vs. dose (categorical; cat. 1: dose ≤1 g; cat. 2: 1 g <dose ≤10 g; cat. 3: dose >10 g)		dose ≤1 g (ref.)				0.00271853	<0.001	1
			1 g <dose ≤10 g	11.6667	1.18465	114.896	0.0352774
			dose >10 g	60	5.00714	718.974	0.00123246
			constant	0.25			0.214998
	tachycardia vs. peak concentration (categorical; cat. 1: peak c ≤4 mg/l; cat. 2: peak c >4 mg/l)		peak c >4 mg/l	8.34783	0.966486	72.1026	0.0537338	0.018	. *
			constant	2.875			0.0100866
hypotension	hypotension vs. dose (continuous)		dose (g)	1.03389	0.991355	1.07824	0.119976	0.105	0.353
			constant	0.896442			0.730255
	hypotension vs. peak concentration (continuous)		peak c (mg/l)	1.05231	0.976303	1.13423	0.182539	0.145	0.817
			constant	1.14485			0.711664
	hypotension vs. dose (categorical; cat. 1: dose ≤3 g; cat. 2: 3 g <dose ≤8 g; cat. 3: dose >8 g)		dose ≤3 g (ref.)				0.087	0.79	1
			3 g <dose ≤8 g	2.381	0.668	8.488	0.181
			dose >8 g	3.07	1.132	8.324	0.028
			constant	0.6			0.226
	hypotension vs. peak concentration (categorical; cat. 1: peak c ≤2 mg/l; cat. 2: 2 mg/l <peak c ≤5 mg/l; cat. 3: peak c >5 mg/l)		peak c ≤2 mg/l (ref.)				0.0286083	0.018	1
			2 mg/l <peak c ≤5 mg/l	2.38095	0.587699	9.64598	0.224247
			peak c >5 mg/l	7.5	1.70281	33.0336	0.00773055
			constant	0.6			0.322561
use of vasopressors	vasopressors vs. dose (continuous)		dose (g)	1.04159	1.00122	1.08359	0.0433244	0.042	0.112
			constant	0.215625			1.57247e-05
	vasopressors vs. peak concentration (continuous)		peak c (mg/l)	1.04721	0.984301	1.11413	0.144467	0.135	0.12
			constant	0.394859			0.0102196
	vasopressors vs. dose (categorical; cat. 1: dose ≤7 g; cat. 2: dose >7 g)		dose >7 g	4.22857	1.46499	12.2055	0.00767612	0.004	. *
			constant	0.135135			2.66196e-05
	vasopressors vs. peak concentration (categorical; cat. 1: peak c ≤7 mg/l; cat. 2: peak c >7 mg/l)		peak c >7 mg/l	14.5455	1.76508	119.865	0.0128469	0.001	. *
			constant	0.0625			0.00714935
QTc prolongation	QTc prolongation vs. dose (continuous)		dose (g)	1.04311	1.00165	1.08628	0.041372	0.035	0.484
			constant	0.393938			0.00424807
	QTc prolongation vs. peak concentration (continuous)		peak c (mg/l)	1.05465	0.987382	1.12649	0.113577	0.095	0.48
			constant	0.461417			0.0387233
	QTc prolongation vs. dose (categorical; cat. 1: dose ≤3 g; cat. 2: 3 g <dose ≤20 g; cat. 3: dose >20 g)		dose ≤3 g (ref.)				0.0966258	0.084	1
			3 g <dose ≤20 g	1.62406	0.590564	4.46619	0.347454
			dose >20 g	4.62857	1.14249	18.7518	0.0318268
			constant	0.388889			0.0339798
	QTc prolongation vs. peak concentration (categorical; cat. 1: peak c ≤4 mg/l; cat. 2: peak c >4 mg/l)		peak c >4 mg/l	4.88889	1.482	16.1277	0.00916177	0.007	. *
			constant	0.318182			0.00831843
QRS prolongation	QRS prolongation vs. dose (continuous)		dose (g)	1.0386	0.99321	1.08606	0.0966905	0.103	0.185
			constant	0.139253			1.98086e-06
	QRS prolongation vs. peak concentration (continuous)		peak c (mg/l)	1.05267	0.988029	1.12153	0.112402	0.108	0.063
			constant	0.260224			0.000899096
	QRS prolongation vs. dose (categorical)		Logistic regression not performed.
	QRS prolongation vs. peak concentration (categorical)		Logistic regression not performed.
arrhythmia	arrhythmia vs. dose (continuous)		dose_g	0.998134	0.934797	1.06576	0.955479	0.955	0.211
			constant	0.104336			1.21822e-05
	arrhythmia vs. peak concentration (continuous)		peak c (mg/l)	1.00312	0.920769	1.09285	0.9431	0.943	0.473
			constant	0.166699			0.000211452
	arrhythmia vs. dose (categorical)		Logistic regression not performed.
	arrhythmia vs. peak concentration (categorical)		Logistic regression not performed.
heart block	heart block vs. dose (continuous)			1.00306	0.953629	1.05506	0.905606	0.906	0.858
				0.167327			2.6893e-05
	heart block vs. peak concentration (continuous)			1.02388	0.961328	1.0905	0.463104	0.471	0.446
				0.27766			0.00160461
	heart block vs. dose (categorical)		Logistic regression not performed.
	heart block vs. peak concentration (categorical; cat. 1: peak c ≤3 mg/l; cat. 2: peak c >3 mg/l)		peak c >3 mg/l	4.03333	0.981822	16.569	0.0530497	0.038	. *
			constant	0.136364			0.0012066
seizures	seizures vs. dose (continuous)		dose (g)	1.05123	1.00929	1.09491	0.0161687	0.015	0.59
			constant	0.166305			2.34535e-06
	seizures vs. peak concentration (continuous)		peak c (mg/l)	1.11013	1.02652	1.20055	0.00891945	0.002	0.746
			constant	0.259431			0.000964535
	seizures vs. dose (categorical; cat. 1: dose ≤10 g; cat. 2: 10 g <dose ≤20 g; cat. 3: dose >20 g)		dose ≤10 g (ref.)				0.0134497	0.014	1
			10 g <dose ≤20 g	1.06207	0.362976	3.10761	0.912463
			dose >20 g	4.88889	1.57542	15.1713	0.00602121
			constant	0.227273			2.34488e-05
	seizures vs. peak concentration (categorical; cat. 1: peak c ≤4 mg/l; cat. 2: peak c >4 mg/l)		peak c >4 mg/l	7.56364	2.21759	25.7976	0.00122835	0.001	. *
			constant	0.192308			0.000735082
rhabdomyolysis			Logistic regression not performed.
agitation	agitation vs. dose (continuous)		dose (g)	1.0077	0.967367	1.04972	0.712717	0.715	0.75
			constant	0.326491			0.00106507
	agitation vs. peak concentration (continuous)		peak c (mg/l)	0.933089	0.854409	1.01902	0.123351	0.075	0.057
			constant	0.91482			0.80841
	agitation vs. dose (categorical)		Logistic regression not performed.
	agitation vs. peak concentration (categorical)		Logistic regression not performed.
delirium			Logistic regression not performed.
hypokalemia	hypokalemia vs. dose (continuous)		dose (g)	0.986785	0.927918	1.04939	0.671639	0.393	0.666
			constant	0.29397			0.00538087
	hypokalemia vs. peak concentration (continuous)		peak c (mg/l)	1.0597	0.981592	1.14402	0.137717	0.146	0.856
			constant	0.123734			0.000214672
	hypokalemia vs. dose (categorical)		Logistic regression not performed.
	hypokalemia vs. peak concentration (categorical: cat. 1: peak c ≤4 mg/l; cat. 2: peak c >4 mg/l)		peak c >3 mg/l	6.35294	0.691125	58.3973	0.102351	0.057	. *
			constant	0.0555556			0.00490387
acidosis	acidosis vs. dose (continuous)		dose (g)	1.04049	0.99097	1.09248	0.110632	0.116	0.746
			constant	0.132572			7.83169e-06
	acidosis vs. peak concentration (continuous)		peak c (mg/l)	1.02557	0.96191	1.09345	0.439937	0.447	0.426
			constant	0.293615			0.00442105
	acidosis vs. dose (categorical; cat. 1: dose ≤7 g; cat. 2: dose >7 g)		dose >7 g	3.66667	0.961791	13.9786	0.0570528	0.038	. *
			constant	0.0909091			6.99489e-05
	acidosis vs. peak concentration (categorical; cat. 1: peak c ≤10 mg/l; cat. 2: peak c >10 mg/l)		peak c >10 mg/l	3.125	0.755259	12.9302	0.115819	0.119	. *
			constant	0.266667			0.000894594
hyperglycaemia			Logistic regression not performed.
OR … odds ratio
* Hosmer and Lemeshow test not calculated for dichotomous independent variable.
